# Supplementary material for: Diabetes Mellitus and Risk of Future Stroke: Evidence From CHARLS and Mendelian Randomization Analyses
Source: Brain Behav. 2024 Nov 17;14(11):e70151. doi: 10.1002/brb3.70151 (PMC11570678; doi:10.1002/brb3.70151)
Supplement: Supplementary file 2 — Table S2 [file BRB3-14-e70151-s001.csv]

id.exposure	id.outcome	outcome	exposure	method	Q	Q_df	Q_pval
bbj-a-153	finn-b-C_STROKE	STROKE || id:finn-b-C_STROKE	Type 2 diabetes || id:bbj-a-153	MR Egger	90.8533027850046	78	0.151468888977972
bbj-a-153	finn-b-C_STROKE	STROKE || id:finn-b-C_STROKE	Type 2 diabetes || id:bbj-a-153	Inverse variance weighted	91.2045803951887	79	0.164176769051846
bbj-a-153	ukb-b-6358	Non-cancer illness code, self-reported: stroke || id:ukb-b-6358	Type 2 diabetes || id:bbj-a-153	MR Egger	75.7214797065649	59	0.0702219625569888
bbj-a-153	ukb-b-6358	Non-cancer illness code, self-reported: stroke || id:ukb-b-6358	Type 2 diabetes || id:bbj-a-153	Inverse variance weighted	76.541581199499	60	0.0735770376577846
finn-b-E4_DM2	finn-b-C_STROKE	STROKE || id:finn-b-C_STROKE	Type 2 diabetes || id:finn-b-E4_DM2	MR Egger	47.0606170809429	60	0.88812831092259
finn-b-E4_DM2	finn-b-C_STROKE	STROKE || id:finn-b-C_STROKE	Type 2 diabetes || id:finn-b-E4_DM2	Inverse variance weighted	48.9775322770101	61	0.866082426771128
finn-b-E4_DM2	ukb-b-6358	Non-cancer illness code, self-reported: stroke || id:ukb-b-6358	Type 2 diabetes || id:finn-b-E4_DM2	MR Egger	38.3202947770298	42	0.63325558868493
finn-b-E4_DM2	ukb-b-6358	Non-cancer illness code, self-reported: stroke || id:ukb-b-6358	Type 2 diabetes || id:finn-b-E4_DM2	Inverse variance weighted	46.9070785766965	43	0.315390673951037
ieu-a-976	finn-b-C_STROKE	STROKE || id:finn-b-C_STROKE	Type 2 diabetes || id:ieu-a-976	MR Egger	2.50296416828164	3	0.474755629932984
ieu-a-976	finn-b-C_STROKE	STROKE || id:finn-b-C_STROKE	Type 2 diabetes || id:ieu-a-976	Inverse variance weighted	8.75871836992023	4	0.0674215938743863
ieu-a-976	ukb-b-6358	Non-cancer illness code, self-reported: stroke || id:ukb-b-6358	Type 2 diabetes || id:ieu-a-976	MR Egger	1.30754949999202	3	0.727341158161616
ieu-a-976	ukb-b-6358	Non-cancer illness code, self-reported: stroke || id:ukb-b-6358	Type 2 diabetes || id:ieu-a-976	Inverse variance weighted	3.05696187607228	4	0.54833863523859
ukb-b-10753	finn-b-C_STROKE	STROKE || id:finn-b-C_STROKE	Diabetes diagnosed by doctor || id:ukb-b-10753	MR Egger	67.5019573698726	61	0.264726064766749
ukb-b-10753	finn-b-C_STROKE	STROKE || id:finn-b-C_STROKE	Diabetes diagnosed by doctor || id:ukb-b-10753	Inverse variance weighted	67.9789020705405	62	0.280950268728639
ukb-b-10753	ukb-b-6358	Non-cancer illness code, self-reported: stroke || id:ukb-b-6358	Diabetes diagnosed by doctor || id:ukb-b-10753	MR Egger	69.7652304523529	61	0.206630115209325
ukb-b-10753	ukb-b-6358	Non-cancer illness code, self-reported: stroke || id:ukb-b-6358	Diabetes diagnosed by doctor || id:ukb-b-10753	Inverse variance weighted	69.8168860011865	62	0.231540715046969
