# Supplementary material for: Diabetes Mellitus and Risk of Future Stroke: Evidence From CHARLS and Mendelian Randomization Analyses
Source: Brain Behav. 2024 Nov 17;14(11):e70151. doi: 10.1002/brb3.70151 (PMC11570678; doi:10.1002/brb3.70151)
Supplement: Supplementary file 3 — Table S3 [file BRB3-14-e70151-s002.csv]

id.exposure	id.outcome	outcome	exposure	egger_intercept	se	pval
bbj-a-153	finn-b-C_STROKE	STROKE || id:finn-b-C_STROKE	Type 2 diabetes || id:bbj-a-153	0.00235603873843372	0.00429022679260006	0.584461577417168
bbj-a-153	ukb-b-6358	Non-cancer illness code, self-reported: stroke || id:ukb-b-6358	Type 2 diabetes || id:bbj-a-153	-6.84744526293831e-05	8.56600469835471e-05	0.427279886469935
finn-b-E4_DM2	finn-b-C_STROKE	STROKE || id:finn-b-C_STROKE	Type 2 diabetes || id:finn-b-E4_DM2	0.00553806242295616	0.00399996689090506	0.171324702953915
finn-b-E4_DM2	ukb-b-6358	Non-cancer illness code, self-reported: stroke || id:ukb-b-6358	Type 2 diabetes || id:finn-b-E4_DM2	-0.000280737129964181	9.58042094579847e-05	0.00545561230759037
ieu-a-976	finn-b-C_STROKE	STROKE || id:finn-b-C_STROKE	Type 2 diabetes || id:ieu-a-976	0.0194876837280186	0.00779148761310894	0.0876177363915646
ieu-a-976	ukb-b-6358	Non-cancer illness code, self-reported: stroke || id:ukb-b-6358	Type 2 diabetes || id:ieu-a-976	0.000189612496013137	0.000143357644964314	0.277738811006111
ukb-b-10753	finn-b-C_STROKE	STROKE || id:finn-b-C_STROKE	Diabetes diagnosed by doctor || id:ukb-b-10753	0.00308277650423741	0.00469571026406557	0.513965712429556
ukb-b-10753	ukb-b-6358	Non-cancer illness code, self-reported: stroke || id:ukb-b-6358	Diabetes diagnosed by doctor || id:ukb-b-10753	-1.93449159772838e-05	9.10254755879416e-05	0.832408405126079
